# Supplementary material for: AAV9 intracerebroventricular gene therapy improves lifespan, locomotor function and pathology in a mouse model of Niemann–Pick type C1 disease
Source: Hum Mol Genet. 2018 Jun 5;27(17):3079–98. doi: 10.1093/hmg/ddy212 (PMC6097154; doi:10.1093/hmg/ddy212)
Supplement: Supplementary Data [file ddy212_supp.zip]

Archive with 2 entries (2 files):
- Supplementary Video V1 Compressed.mp4
- Supplementary Video V2.mp4
